# Supplementary material for: Hormone Receptor Expression in Meningiomas: A Systematic Review
Source: Cancers (Basel). 2023 Feb 3;15(3):980. doi: 10.3390/cancers15030980 (PMC9913299; doi:10.3390/cancers15030980)
Supplement: Supplementary file 1 [file cancers-15-00980-s001.zip]

Archive with 1 entries (1 files):
- cancers-2132924-supplementary.pdf
